# Supplementary material for: FogBank: a single cell segmentation across multiple cell lines and image modalities
Source: BMC Bioinformatics. 2014 Dec 30;15(1):431. doi: 10.1186/s12859-014-0431-x (PMC4301455; doi:10.1186/s12859-014-0431-x)
Supplement: Additional file 4: — Segmentation performance evaluation results. This Additional file is an excel spreadsheet that has all the detailed information about the segmentation performance for all methods and all datasets. [file 12859_2014_431_MOESM4_ESM.xlsx]

## Sheet: Sheet1
Dataset	Image Number	Method	ARI	A	TP	FP	FN	OS	US	US
Broad_Institute_Bone_Cells	1	CellProfiler	0.182546	0.263158	85	164	64	0	10	10
Broad_Institute_Bone_Cells	1	CellTracer	0.121209	0.340659	93	114	61	0	5	5
Broad_Institute_Bone_Cells	1	FogBank	0.543808	0.360294	98	113	46	0	15	15
Broad_Institute_Bone_Cells	1	FogBank wopg	0.506963	0.307692	92	140	53	0	14	14
Broad_Institute_Bone_Cells	1	Schnitzcells	0.00222018	0.00779221	3	226	156	0	0	0
Broad_Institute_Bone_Cells	1	Frlbm level sets	0.00204099	0.0375427	11	134	148	0	0	0
Broad_Institute_Bone_Cells	1	Marker-Controlled Watershed	0.286973	0.140625	27	33	29	0	103	103
Broad_Institute_Bone_Cells	2	CellProfiler	0.190659	0.277603	88	163	60	0	6	6
Broad_Institute_Bone_Cells	2	CellTracer	0.103008	0.316364	87	121	59	0	8	8
Broad_Institute_Bone_Cells	2	FogBank	0.473723	0.381679	100	108	42	0	12	12
Broad_Institute_Bone_Cells	2	FogBank wopg	0.44392	0.309028	89	134	51	0	14	14
Broad_Institute_Bone_Cells	2	Schnitzcells	0.00388963	0.0140515	6	273	148	0	0	0
Broad_Institute_Bone_Cells	2	Frlbm level sets	0.00232593	0.0260586	8	153	142	0	4	4
Broad_Institute_Bone_Cells	2	Marker-Controlled Watershed	0.281586	0.194872	38	41	39	0	77	77
Broad_Institute_Bone_Cells	3	CellProfiler	0.352248	0.328025	103	145	53	0	13	13
Broad_Institute_Bone_Cells	3	CellTracer	0.0914841	0.268456	80	129	72	0	17	17
Broad_Institute_Bone_Cells	3	FogBank	0.454245	0.381295	106	109	45	0	18	18
Broad_Institute_Bone_Cells	3	FogBank wopg	0.434553	0.344371	104	133	53	0	12	12
Broad_Institute_Bone_Cells	3	Schnitzcells	0.00240317	0.0191083	6	145	163	0	0	0
Broad_Institute_Bone_Cells	3	Frlbm level sets	0.000981706	0.03	9	131	156	0	4	4
Broad_Institute_Bone_Cells	3	Marker-Controlled Watershed	0.287064	0.160194	33	37	32	0	104	104
Broad_Institute_Bone_Cells	4	CellProfiler	0.308692	0.303303	101	146	72	0	14	14
Broad_Institute_Bone_Cells	4	CellTracer	0.0790288	0.305085	90	108	79	0	18	18
Broad_Institute_Bone_Cells	4	FogBank	0.513327	0.443223	121	86	39	0	27	27
Broad_Institute_Bone_Cells	4	FogBank wopg	0.500869	0.415541	123	109	47	0	17	17
Broad_Institute_Bone_Cells	4	Schnitzcells	0.012055	0.044316	23	332	160	0	4	4
Broad_Institute_Bone_Cells	4	Frlbm level sets	0.000708387	0.0311419	9	102	172	0	6	6
Broad_Institute_Bone_Cells	4	Marker-Controlled Watershed	0.240551	0.151659	32	24	18	0	137	137
Broad_Institute_Bone_Cells	5	CellProfiler	0.128142	0.268571	94	144	79	0	33	33
Broad_Institute_Bone_Cells	5	CellTracer	0.0952829	0.410596	124	96	59	0	23	23
Broad_Institute_Bone_Cells	5	FogBank	0.5647	0.5	146	86	31	0	29	29
Broad_Institute_Bone_Cells	5	FogBank wopg	0.549688	0.432177	137	111	45	0	24	24
Broad_Institute_Bone_Cells	5	Schnitzcells	0.00621069	0.0228873	13	362	189	0	4	4
Broad_Institute_Bone_Cells	5	Frlbm level sets	0.0011801	0.0205279	7	135	190	0	9	9
Broad_Institute_Bone_Cells	5	Marker-Controlled Watershed	0.248058	0.159817	35	13	20	0	151	151
Broad_Institute_Bone_Cells	6	CellProfiler	0.245703	0.304598	106	124	68	0	50	50
Broad_Institute_Bone_Cells	6	CellTracer	0.0919132	0.410095	130	93	72	0	22	22
Broad_Institute_Bone_Cells	6	FogBank	0.556657	0.487342	154	92	38	0	32	32
Broad_Institute_Bone_Cells	6	FogBank wopg	0.539039	0.444118	151	116	40	0	33	33
Broad_Institute_Bone_Cells	6	Schnitzcells	0.00298753	0.0228833	10	213	212	0	2	2
Broad_Institute_Bone_Cells	6	Frlbm level sets	0.000795438	0.0346021	10	65	201	0	13	13
Broad_Institute_Bone_Cells	6	Marker-Controlled Watershed	0.209521	0.135021	32	13	26	0	166	166
Broad_Institute_Bone_Cells	7	CellProfiler	0.216575	0.337989	121	110	79	0	48	48
Broad_Institute_Bone_Cells	7	CellTracer	0.106249	0.476038	149	65	55	0	44	44
Broad_Institute_Bone_Cells	7	FogBank	0.581518	0.564565	188	85	34	0	26	26
Broad_Institute_Bone_Cells	7	FogBank wopg	0.574041	0.528736	184	100	40	0	24	24
Broad_Institute_Bone_Cells	7	Schnitzcells	0.0029777	0.0415842	21	257	227	0	0	0
Broad_Institute_Bone_Cells	7	Frlbm level sets	0.000717677	0.0248619	9	114	235	0	4	4
Broad_Institute_Bone_Cells	7	Marker-Controlled Watershed	0.205489	0.0827068	22	18	33	0	193	193
Broad_Institute_Bone_Cells	8	CellProfiler	0.172418	0.291777	110	119	97	0	51	51
Broad_Institute_Bone_Cells	8	CellTracer	0.0869134	0.446108	149	76	64	0	45	45
Broad_Institute_Bone_Cells	8	FogBank	0.55604	0.557803	193	88	36	0	29	29
Broad_Institute_Bone_Cells	8	FogBank wopg	0.536073	0.5	184	110	45	0	29	29
Broad_Institute_Bone_Cells	8	Schnitzcells	0.0104491	0.0401035	31	515	225	0	2	2
Broad_Institute_Bone_Cells	8	Frlbm level sets	0.000693227	0.0269608	11	150	245	0	2	2
Broad_Institute_Bone_Cells	8	Marker-Controlled Watershed	0.175787	0.090566	24	7	15	0	219	219
Broad_Institute_Bone_Cells	9	CellProfiler	0.165158	0.313158	119	101	90	0	70	70
Broad_Institute_Bone_Cells	9	CellTracer	0.0948567	0.508929	171	57	56	0	52	52
Broad_Institute_Bone_Cells	9	FogBank	0.61468	0.642857	225	71	28	0	26	26
Broad_Institute_Bone_Cells	9	FogBank wopg	0.600319	0.570292	215	98	42	0	22	22
Broad_Institute_Bone_Cells	9	Schnitzcells	0.0120542	0.0577664	45	500	234	0	0	0
Broad_Institute_Bone_Cells	9	Frlbm level sets	0.000584362	0.0201342	9	168	266	0	4	4
Broad_Institute_Bone_Cells	9	Marker-Controlled Watershed	0.183846	0.0902778	26	9	20	0	233	233
Broad_Institute_Bone_Cells	10	CellProfiler	0.211712	0.345745	130	92	87	0	67	67
Broad_Institute_Bone_Cells	10	CellTracer	0.0888729	0.454286	159	66	68	0	57	57
Broad_Institute_Bone_Cells	10	FogBank	0.571637	0.54047	207	99	38	0	39	39
Broad_Institute_Bone_Cells	10	FogBank wopg	0.53939	0.462085	195	138	53	0	36	36
Broad_Institute_Bone_Cells	10	Schnitzcells	0.0107278	0.0525672	43	534	241	0	0	0
Broad_Institute_Bone_Cells	10	Frlbm level sets	0.000526743	0.0185185	8	148	267	0	9	9
Broad_Institute_Bone_Cells	10	Marker-Controlled Watershed	0.144559	0.0753425	22	8	21	0	241	241
CellTracer_ecoli	1	CellProfiler	0.244159	0.444444	4	3	2	0	0	0
CellTracer_ecoli	1	CellTracer	0.56793	0.666667	4	0	0	0	2	2
CellTracer_ecoli	1	FogBank	0.896563	1	6	0	0	0	0	0
CellTracer_ecoli	1	FogBank wopg	0.85266	1	6	0	0	0	0	0
CellTracer_ecoli	1	Schnitzcells	0.575324	1	6	0	0	0	0	0
CellTracer_ecoli	1	Frlbm level sets	0.119713	0	0	5	6	0	0	0
CellTracer_ecoli	1	Marker-Controlled Watershed	0	0	0	0	6	0	0	0
CellTracer_ecoli	2	CellProfiler	0.391809	0.625	5	0	1	0	2	2
CellTracer_ecoli	2	CellTracer	0.520972	1	8	0	0	0	0	0
CellTracer_ecoli	2	FogBank	0.872697	1	8	0	0	0	0	0
CellTracer_ecoli	2	FogBank wopg	0.818449	1	8	0	0	0	0	0
CellTracer_ecoli	2	Schnitzcells	0.574042	1	8	0	0	0	0	0
CellTracer_ecoli	2	Frlbm level sets	0.0575928	0	0	12	8	0	0	0
CellTracer_ecoli	2	Marker-Controlled Watershed	0.00318004	0	0	3	0	0	8	8
CellTracer_ecoli	3	CellProfiler	0.336977	0.5	5	2	1	0	2	2
CellTracer_ecoli	3	CellTracer	0.284085	0.7	7	2	1	0	0	0
CellTracer_ecoli	3	FogBank	0.850633	0.888889	8	1	0	0	0	0
CellTracer_ecoli	3	FogBank wopg	0.792544	1	8	0	0	0	0	0
CellTracer_ecoli	3	Schnitzcells	0.374812	1	8	0	0	0	0	0
CellTracer_ecoli	3	Frlbm level sets	0.0297458	0	0	10	8	0	0	0
CellTracer_ecoli	3	Marker-Controlled Watershed	0.0123592	0	0	5	0	0	8	8
CellTracer_ecoli	4	CellProfiler	0.356771	0.217391	5	8	4	0	6	6
CellTracer_ecoli	4	CellTracer	0.368279	0.733333	11	0	0	0	4	4
CellTracer_ecoli	4	FogBank	0.733649	0.6	9	0	0	0	6	6
CellTracer_ecoli	4	FogBank wopg	0.711191	0.733333	11	0	0	0	4	4
CellTracer_ecoli	4	Schnitzcells	0.469313	0.733333	11	0	0	0	4	4
CellTracer_ecoli	4	Frlbm level sets	0.0165197	0	0	16	15	0	0	0
CellTracer_ecoli	4	Marker-Controlled Watershed	0	0	0	0	15	0	0	0
CellTracer_ecoli	5	CellProfiler	0.360188	0.391304	9	7	5	0	2	2
CellTracer_ecoli	5	CellTracer	0.34571	1	16	0	0	0	0	0
CellTracer_ecoli	5	FogBank	0.814975	0.875	14	0	0	0	2	2
CellTracer_ecoli	5	FogBank wopg	0.817328	1	16	0	0	0	0	0
CellTracer_ecoli	5	Schnitzcells	0.513463	1	16	0	0	0	0	0
CellTracer_ecoli	5	Frlbm level sets	0.0121256	0	0	26	16	0	0	0
CellTracer_ecoli	5	Marker-Controlled Watershed	0.105	0.0434783	1	7	0	0	15	15
CellTracer_ecoli	6	CellProfiler	0.188347	0.25	8	15	9	0	0	0
CellTracer_ecoli	6	CellTracer	0.177305	0.48	12	8	5	0	0	0
CellTracer_ecoli	6	FogBank	0.778567	0.944444	17	1	0	0	0	0
CellTracer_ecoli	6	FogBank wopg	0.714562	0.761905	16	4	1	0	0	0
CellTracer_ecoli	6	Schnitzcells	0.272106	0.736842	14	2	1	0	2	2
CellTracer_ecoli	6	Frlbm level sets	0.0145228	0	0	24	17	0	0	0
CellTracer_ecoli	6	Marker-Controlled Watershed	0.000830619	0	0	2	17	0	0	0
CellTracer_ecoli	7	CellProfiler	0.236951	0.435897	17	8	9	0	5	5
CellTracer_ecoli	7	CellTracer	0.145488	0.9375	30	1	1	0	0	0
CellTracer_ecoli	7	FogBank	0.744525	0.84375	27	1	0	0	4	4
CellTracer_ecoli	7	FogBank wopg	0.722759	0.939394	31	2	0	0	0	0
CellTracer_ecoli	7	Schnitzcells	0.260355	0.935484	29	0	0	0	2	2
CellTracer_ecoli	7	Frlbm level sets	0.00812664	0	0	29	31	0	0	0
CellTracer_ecoli	7	Marker-Controlled Watershed	0.0891403	0	0	10	9	0	22	22
CellTracer_ecoli	8	CellProfiler	0.230456	0.395349	17	11	7	0	8	8
CellTracer_ecoli	8	CellTracer	0.115302	0.828571	29	3	3	0	0	0
CellTracer_ecoli	8	FogBank	0.77508	0.833333	30	4	0	0	2	2
CellTracer_ecoli	8	FogBank wopg	0.761403	0.941176	32	2	0	0	0	0
CellTracer_ecoli	8	Schnitzcells	0.21893	0.939394	31	1	1	0	0	0
CellTracer_ecoli	8	Frlbm level sets	0.0060985	0	0	50	32	0	0	0
CellTracer_ecoli	8	Marker-Controlled Watershed	0.000254685	0	0	7	32	0	0	0
CellTracer_ecoli	9	CellProfiler	0.17309	0.164179	11	24	11	0	21	21
CellTracer_ecoli	9	CellTracer	0.0700025	0.403226	25	19	14	0	4	4
CellTracer_ecoli	9	FogBank	0.670634	0.574468	27	4	1	0	15	15
CellTracer_ecoli	9	FogBank wopg	0.6895	0.714286	35	6	2	0	6	6
CellTracer_ecoli	9	Schnitzcells	0.157328	0.673469	33	6	4	0	6	6
CellTracer_ecoli	9	Frlbm level sets	0.00547519	0	0	44	43	0	0	0
CellTracer_ecoli	9	Marker-Controlled Watershed	0.00237988	0	0	14	43	0	0	0
CellTracer_ecoli	10	CellProfiler	0.149941	0.323944	23	10	18	0	20	20
CellTracer_ecoli	10	CellTracer	0.0641394	0.6	45	14	12	0	4	4
CellTracer_ecoli	10	FogBank	0.709045	0.731343	49	6	1	0	11	11
CellTracer_ecoli	10	FogBank wopg	0.694284	0.736111	53	11	4	0	4	4
CellTracer_ecoli	10	Schnitzcells	0.120573	0.828125	53	3	2	0	6	6
CellTracer_ecoli	10	Frlbm level sets	0.00550862	0.0104167	1	35	58	0	2	2
CellTracer_ecoli	10	Marker-Controlled Watershed	0.0517321	0	0	7	11	0	50	50
CellTracer_yeast	1	CellProfiler	0.467815	0.5	4	2	2	0	0	0
CellTracer_yeast	1	CellTracer	0.530068	0.857143	6	1	0	0	0	0
CellTracer_yeast	1	FogBank	0.869776	0.857143	6	1	0	0	0	0
CellTracer_yeast	1	FogBank wopg	0.95505	1	6	0	0	0	0	0
CellTracer_yeast	1	Schnitzcells	0	0	0	0	6	0	0	0
CellTracer_yeast	1	Frlbm level sets	0.0907222	0	0	7	6	0	0	0
CellTracer_yeast	1	Marker-Controlled Watershed	0.493768	0.222222	4	12	0	0	2	2
CellTracer_yeast	2	CellProfiler	0.588745	0.666667	6	2	1	0	0	0
CellTracer_yeast	2	CellTracer	0.743346	0.875	7	1	0	0	0	0
CellTracer_yeast	2	FogBank	0.947417	1	7	0	0	0	0	0
CellTracer_yeast	2	FogBank wopg	0.948814	1	7	0	0	0	0	0
CellTracer_yeast	2	Schnitzcells	0	0	0	0	7	0	0	0
CellTracer_yeast	2	Frlbm level sets	0.0407224	0	0	9	7	0	0	0
CellTracer_yeast	2	Marker-Controlled Watershed	0.581977	0.318182	7	15	0	0	0	0
CellTracer_yeast	3	CellProfiler	0.418411	0.8	8	1	1	0	0	0
CellTracer_yeast	3	CellTracer	0.474376	0.8	8	1	1	0	0	0
CellTracer_yeast	3	FogBank	0.806909	1	9	0	0	0	0	0
CellTracer_yeast	3	FogBank wopg	0.884926	1	9	0	0	0	0	0
CellTracer_yeast	3	Schnitzcells	0	0	0	0	9	0	0	0
CellTracer_yeast	3	Frlbm level sets	0.0408632	0.0555556	1	9	8	0	0	0
CellTracer_yeast	3	Marker-Controlled Watershed	0.52902	0.26087	6	14	1	0	2	2
CellTracer_yeast	4	CellProfiler	0.341032	0.8	8	0	2	0	0	0
CellTracer_yeast	4	CellTracer	0.41769	0.714286	10	4	0	0	0	0
CellTracer_yeast	4	FogBank	0.766203	0.571429	8	4	0	0	2	2
CellTracer_yeast	4	FogBank wopg	0.825717	0.666667	8	2	0	0	2	2
CellTracer_yeast	4	Schnitzcells	0	0	0	0	10	0	0	0
CellTracer_yeast	4	Frlbm level sets	0.0464094	0.047619	1	11	9	0	0	0
CellTracer_yeast	4	Marker-Controlled Watershed	0.429219	0.117647	4	24	2	0	4	4
CellTracer_yeast	5	CellProfiler	0.34034	0.5	8	2	4	0	2	2
CellTracer_yeast	5	CellTracer	0.430077	0.857143	12	0	0	0	2	2
CellTracer_yeast	5	FogBank	0.828324	0.8	12	1	0	0	2	2
CellTracer_yeast	5	FogBank wopg	0.791706	0.647059	11	3	1	0	2	2
CellTracer_yeast	5	Schnitzcells	0	0	0	0	14	0	0	0
CellTracer_yeast	5	Frlbm level sets	0.0289068	0.0384615	1	12	13	0	0	0
CellTracer_yeast	5	Marker-Controlled Watershed	0.511599	0.210526	8	24	0	0	6	6
CellTracer_yeast	6	CellProfiler	0.486087	0.619048	13	6	2	0	0	0
CellTracer_yeast	6	CellTracer	0.584143	0.833333	15	3	0	0	0	0
CellTracer_yeast	6	FogBank	0.913106	1	15	0	0	0	0	0
CellTracer_yeast	6	FogBank wopg	0.867171	0.9375	15	1	0	0	0	0
CellTracer_yeast	6	Schnitzcells	0	0	0	0	15	0	0	0
CellTracer_yeast	6	Frlbm level sets	0.011527	0	0	14	15	0	0	0
CellTracer_yeast	6	Marker-Controlled Watershed	0.525953	0.136364	6	29	0	0	9	9
CellTracer_yeast	7	CellProfiler	0.32149	0.789474	15	0	2	0	2	2
CellTracer_yeast	7	CellTracer	0.356594	0.904762	19	2	0	0	0	0
CellTracer_yeast	7	FogBank	0.835824	0.863636	19	3	0	0	0	0
CellTracer_yeast	7	FogBank wopg	0.825005	0.95	19	1	0	0	0	0
CellTracer_yeast	7	Schnitzcells	0	0	0	0	19	0	0	0
CellTracer_yeast	7	Frlbm level sets	0.0196769	0	0	20	19	0	0	0
CellTracer_yeast	7	Marker-Controlled Watershed	0.463783	0.196429	11	37	3	0	5	5
CellTracer_yeast	8	CellProfiler	0.341908	0.863636	19	1	2	0	0	0
CellTracer_yeast	8	CellTracer	0.347219	0.909091	20	1	1	0	0	0
CellTracer_yeast	8	FogBank	0.807313	0.904762	19	0	0	0	2	2
CellTracer_yeast	8	FogBank wopg	0.841788	0.904762	19	0	0	0	2	2
CellTracer_yeast	8	Schnitzcells	0	0	0	0	21	0	0	0
CellTracer_yeast	8	Frlbm level sets	0.010906	0	0	18	21	0	0	0
CellTracer_yeast	8	Marker-Controlled Watershed	0.394212	0.189655	11	37	1	0	9	9
CellTracer_yeast	9	CellProfiler	0.286798	0.653846	17	2	3	0	4	4
CellTracer_yeast	9	CellTracer	0.311352	0.851852	23	3	1	0	0	0
CellTracer_yeast	9	FogBank	0.806376	0.916667	22	0	0	0	2	2
CellTracer_yeast	9	FogBank wopg	0.815422	0.88	22	1	0	0	2	2
CellTracer_yeast	9	Schnitzcells	0	0	0	0	24	0	0	0
CellTracer_yeast	9	Frlbm level sets	0.0108838	0.0425532	2	23	22	0	0	0
CellTracer_yeast	9	Marker-Controlled Watershed	0.42807	0.125	9	48	1	0	14	14
CellTracer_yeast	10	CellProfiler	0.328085	0.689655	20	1	2	0	6	6
CellTracer_yeast	10	CellTracer	0.298354	0.84375	27	4	1	0	0	0
CellTracer_yeast	10	FogBank	0.825785	0.965517	28	1	0	0	0	0
CellTracer_yeast	10	FogBank wopg	0.821281	0.933333	28	2	0	0	0	0
CellTracer_yeast	10	Schnitzcells	0	0	0	0	28	0	0	0
CellTracer_yeast	10	Frlbm level sets	0.00718676	0	0	27	28	0	0	0
CellTracer_yeast	10	Marker-Controlled Watershed	0.370615	0.125	12	68	4	0	12	12
A10_Rat_Cells	1	CellProfiler	0.627328	0.878049	36	0	1	0	4	4
A10_Rat_Cells	1	CellTracer	0.784116	0.883721	38	2	1	0	2	2
A10_Rat_Cells	1	FogBank	0.961876	0.97619	41	1	0	0	0	0
A10_Rat_Cells	1	FogBank wopg	0.944764	0.953488	41	2	0	0	0	0
A10_Rat_Cells	1	Schnitzcells	0.066411	0.0443548	11	207	30	0	0	0
A10_Rat_Cells	1	Frlbm level sets	0.0159891	0.0384615	3	37	38	0	0	0
A10_Rat_Cells	1	Marker-Controlled Watershed	0.0896369	0.261538	17	24	24	0	0	0
A10_Rat_Cells	2	CellProfiler	0.677711	0.75	24	0	1	0	7	7
A10_Rat_Cells	2	CellTracer	0.807945	0.818182	27	1	1	0	4	4
A10_Rat_Cells	2	FogBank	0.873033	0.882353	30	2	0	0	2	2
A10_Rat_Cells	2	FogBank wopg	0.869949	0.914286	32	3	0	0	0	0
A10_Rat_Cells	2	Schnitzcells	0.0561505	0.00419287	4	922	28	0	0	0
A10_Rat_Cells	2	Frlbm level sets	0.0383987	0.0701754	4	25	26	0	2	2
A10_Rat_Cells	2	Marker-Controlled Watershed	0.201127	0.166667	9	22	17	0	6	6
A10_Rat_Cells	3	CellProfiler	0.672331	0.777778	28	1	1	0	6	6
A10_Rat_Cells	3	CellTracer	0.738353	0.675	27	5	4	0	4	4
A10_Rat_Cells	3	FogBank	0.978885	1	35	0	0	0	0	0
A10_Rat_Cells	3	FogBank wopg	0.8396	0.85	34	5	1	0	0	0
A10_Rat_Cells	3	Schnitzcells	0.0716025	0.0230415	5	182	30	0	0	0
A10_Rat_Cells	3	Frlbm level sets	0.0241727	0.046875	3	29	30	0	2	2
A10_Rat_Cells	3	Marker-Controlled Watershed	0.154276	0.189655	11	23	20	0	4	4
A10_Rat_Cells	4	CellProfiler	0.634395	0.857143	30	1	2	0	2	2
A10_Rat_Cells	4	CellTracer	0.798726	0.941176	32	0	0	0	2	2
A10_Rat_Cells	4	FogBank	0.98926	1	34	0	0	0	0	0
A10_Rat_Cells	4	FogBank wopg	0.952402	0.918919	34	3	0	0	0	0
A10_Rat_Cells	4	Schnitzcells	0.0602815	0.00841751	5	560	29	0	0	0
A10_Rat_Cells	4	Frlbm level sets	0.0303376	0.0967742	6	28	28	0	0	0
A10_Rat_Cells	4	Marker-Controlled Watershed	0.272404	0.269231	14	18	12	0	8	8
A10_Rat_Cells	5	CellProfiler	0.523782	0.606061	20	2	2	0	9	9
A10_Rat_Cells	5	CellTracer	0.726003	0.657143	23	4	2	0	6	6
A10_Rat_Cells	5	FogBank	0.971451	0.967742	30	0	1	0	0	0
A10_Rat_Cells	5	FogBank wopg	0.883766	0.911765	31	3	0	0	0	0
A10_Rat_Cells	5	Schnitzcells	0.0814306	0.00498931	7	1372	24	0	0	0
A10_Rat_Cells	5	Frlbm level sets	0.0456095	0.0943396	5	22	23	0	3	3
A10_Rat_Cells	5	Marker-Controlled Watershed	0.116001	0.127273	7	24	21	0	3	3
A10_Rat_Cells	6	CellProfiler	0.559564	0.636364	21	0	2	0	10	10
A10_Rat_Cells	6	CellTracer	0.763735	0.685714	24	2	1	0	8	8
A10_Rat_Cells	6	FogBank	0.982874	1	33	0	0	0	0	0
A10_Rat_Cells	6	FogBank wopg	0.842316	0.738095	31	9	2	0	0	0
A10_Rat_Cells	6	Schnitzcells	0.0511011	0.0316742	7	188	26	0	0	0
A10_Rat_Cells	6	Frlbm level sets	0.0247815	0.0677966	4	26	27	0	2	2
A10_Rat_Cells	6	Marker-Controlled Watershed	0.303576	0.211538	11	19	12	0	10	10
A10_Rat_Cells	7	CellProfiler	0.602457	0.678571	19	0	1	0	8	8
A10_Rat_Cells	7	CellTracer	0.8069	0.714286	20	0	0	0	8	8
A10_Rat_Cells	7	FogBank	0.96104	0.896552	26	1	0	0	2	2
A10_Rat_Cells	7	FogBank wopg	0.932628	0.84375	27	4	1	0	0	0
A10_Rat_Cells	7	Schnitzcells	0.0877046	0.00301508	3	967	23	0	2	2
A10_Rat_Cells	7	Frlbm level sets	0.0357067	0.0392157	2	23	24	0	2	2
A10_Rat_Cells	7	Marker-Controlled Watershed	0.0999816	0.148936	7	19	17	0	4	4
A10_Rat_Cells	8	CellProfiler	0.592994	0.638889	23	1	3	0	9	9
A10_Rat_Cells	8	CellTracer	0.750424	0.567568	21	2	2	0	12	12
A10_Rat_Cells	8	FogBank	0.976671	0.914286	32	0	0	0	3	3
A10_Rat_Cells	8	FogBank wopg	0.933535	0.864865	32	2	0	0	3	3
A10_Rat_Cells	8	Schnitzcells	0.0631275	0.00986436	8	776	27	0	0	0
A10_Rat_Cells	8	Frlbm level sets	0.0418821	0.133333	8	25	24	0	3	3
A10_Rat_Cells	8	Marker-Controlled Watershed	0.627359	0.434783	20	11	4	0	11	11
A10_Rat_Cells	9	CellProfiler	0.712377	0.714286	20	3	1	0	4	4
A10_Rat_Cells	9	CellTracer	0.833071	0.92	23	0	0	0	2	2
A10_Rat_Cells	9	FogBank	0.960061	0.925926	25	2	0	0	0	0
A10_Rat_Cells	9	FogBank wopg	0.916547	0.806452	25	6	0	0	0	0
A10_Rat_Cells	9	Schnitzcells	0.106421	0.0058651	6	998	19	0	0	0
A10_Rat_Cells	9	Frlbm level sets	0.0666507	0.205128	8	14	13	0	4	4
A10_Rat_Cells	9	Marker-Controlled Watershed	0.533849	0.382353	13	9	3	0	9	9
A10_Rat_Cells	10	CellProfiler	0.503631	0.679245	36	0	2	0	15	15
A10_Rat_Cells	10	CellTracer	0.752572	0.622642	33	0	0	0	20	20
A10_Rat_Cells	10	FogBank	0.927922	0.833333	45	1	0	0	8	8
A10_Rat_Cells	10	FogBank wopg	0.899109	0.824561	47	4	0	0	6	6
A10_Rat_Cells	10	Schnitzcells	0.0226664	0.0188679	6	265	47	0	0	0
A10_Rat_Cells	10	Frlbm level sets	0.0130926	0.0666667	6	37	47	0	0	0
A10_Rat_Cells	10	Marker-Controlled Watershed	0.0348035	0.0842105	8	42	41	0	4	4
NIH_3T3	1	CellProfiler	0.854461	0.716667	43	5	1	0	11	11
NIH_3T3	1	CellTracer	0.132075	0.333333	32	41	15	0	8	8
NIH_3T3	1	FogBank	0.871008	0.766667	46	5	0	0	9	9
NIH_3T3	1	FogBank wopg	0.871008	0.766667	46	5	0	0	9	9
NIH_3T3	1	Schnitzcells	0.00777737	0.0258621	3	61	52	0	0	0
NIH_3T3	1	Frlbm level sets	0.0202364	0.106383	10	39	45	0	0	0
NIH_3T3	1	Marker-Controlled Watershed	0.487958	0.603448	35	3	2	0	18	18
NIH_3T3	2	CellProfiler	0.893343	0.8	48	4	1	0	7	7
NIH_3T3	2	CellTracer	0.123694	0.357143	35	42	17	0	4	4
NIH_3T3	2	FogBank	0.895635	0.810345	47	2	0	0	9	9
NIH_3T3	2	FogBank wopg	0.895635	0.810345	47	2	0	0	9	9
NIH_3T3	2	Schnitzcells	0.00792284	0.0306122	3	42	53	0	0	0
NIH_3T3	2	Frlbm level sets	0.0169829	0.0612245	6	42	48	0	2	2
NIH_3T3	2	Marker-Controlled Watershed	0.52084	0.55	33	4	2	0	21	21
NIH_3T3	3	CellProfiler	0.868615	0.758621	44	2	1	0	11	11
NIH_3T3	3	CellTracer	0.142319	0.371134	36	41	16	0	4	4
NIH_3T3	3	FogBank	0.917785	0.842105	48	1	0	0	8	8
NIH_3T3	3	FogBank wopg	0.917785	0.842105	48	1	0	0	8	8
NIH_3T3	3	Schnitzcells	0.00661871	0.0104167	1	40	55	0	0	0
NIH_3T3	3	Frlbm level sets	0.0158549	0.126316	12	39	44	0	0	0
NIH_3T3	3	Marker-Controlled Watershed	0.493554	0.649123	37	1	4	0	15	15
NIH_3T3	4	CellProfiler	0.907564	0.741935	46	3	1	0	12	12
NIH_3T3	4	CellTracer	0.133353	0.395833	38	37	15	0	6	6
NIH_3T3	4	FogBank	0.906017	0.758065	47	3	0	0	12	12
NIH_3T3	4	FogBank wopg	0.905822	0.758065	47	3	0	0	12	12
NIH_3T3	4	Schnitzcells	0.00901674	0.0192308	2	45	57	0	0	0
NIH_3T3	4	Frlbm level sets	0.0136667	0.0654206	7	48	50	0	2	2
NIH_3T3	4	Marker-Controlled Watershed	0.506228	0.606557	37	2	1	0	21	21
NIH_3T3	5	CellProfiler	0.866556	0.71875	46	2	1	0	15	15
NIH_3T3	5	CellTracer	0.0925146	0.268293	33	61	25	0	4	4
NIH_3T3	5	FogBank	0.88211	0.815385	53	3	0	0	9	9
NIH_3T3	5	FogBank wopg	0.88211	0.815385	53	3	0	0	9	9
NIH_3T3	5	Schnitzcells	0.0103622	0.06	6	38	56	0	0	0
NIH_3T3	5	Frlbm level sets	0.0103083	0.0373832	4	45	58	0	0	0
NIH_3T3	5	Marker-Controlled Watershed	0.46867	0.455882	31	6	3	0	28	28
NIH_3T3	6	CellProfiler	0.825808	0.571429	40	3	1	0	26	26
NIH_3T3	6	CellTracer	0.0898985	0.24031	31	62	26	0	10	10
NIH_3T3	6	FogBank	0.874752	0.73913	51	2	0	0	16	16
NIH_3T3	6	FogBank wopg	0.874752	0.73913	51	2	0	0	16	16
NIH_3T3	6	Schnitzcells	0.00822051	0.0336134	4	52	63	0	0	0
NIH_3T3	6	Frlbm level sets	0.0116349	0.0608696	7	48	56	0	4	4
NIH_3T3	6	Marker-Controlled Watershed	0.444606	0.430556	31	5	2	0	34	34
NIH_3T3	7	CellProfiler	0.826932	0.592105	45	4	1	0	26	26
NIH_3T3	7	CellTracer	0.085448	0.322835	41	55	25	0	6	6
NIH_3T3	7	FogBank	0.853939	0.694444	50	0	0	0	22	22
NIH_3T3	7	FogBank wopg	0.853939	0.694444	50	0	0	0	22	22
NIH_3T3	7	Schnitzcells	0.00574184	0.0227273	3	60	69	0	0	0
NIH_3T3	7	Frlbm level sets	0.00570512	0.00847458	1	46	71	0	0	0
NIH_3T3	7	Marker-Controlled Watershed	0.413522	0.421053	32	4	1	0	39	39
NIH_3T3	8	CellProfiler	0.805532	0.584416	45	4	1	0	27	27
NIH_3T3	8	CellTracer	0.0666386	0.208333	30	71	35	0	8	8
NIH_3T3	8	FogBank	0.83197	0.733333	55	2	0	0	18	18
NIH_3T3	8	FogBank wopg	0.83197	0.733333	55	2	0	0	18	18
NIH_3T3	8	Schnitzcells	0.0104886	0.0492958	7	69	66	0	0	0
NIH_3T3	8	Frlbm level sets	0.00672641	0.0222222	3	62	70	0	0	0
NIH_3T3	8	Marker-Controlled Watershed	0.464918	0.43038	34	6	3	0	36	36
NIH_3T3	9	CellProfiler	0.806941	0.641975	52	5	1	0	23	23
NIH_3T3	9	CellTracer	0.0658984	0.233766	36	78	34	0	6	6
NIH_3T3	9	FogBank	0.84725	0.765432	62	5	1	0	13	13
NIH_3T3	9	FogBank wopg	0.847186	0.765432	62	5	1	0	13	13
NIH_3T3	9	Schnitzcells	0.00771855	0.0340136	5	71	71	0	0	0
NIH_3T3	9	Frlbm level sets	0.00638831	0.0150376	2	57	74	0	0	0
NIH_3T3	9	Marker-Controlled Watershed	0.403245	0.417722	33	3	3	0	40	40
NIH_3T3	10	CellProfiler	0.824103	0.686747	57	3	1	0	22	22
NIH_3T3	10	CellTracer	0.0696059	0.221557	37	87	35	0	8	8
NIH_3T3	10	FogBank	0.867877	0.788235	67	5	1	0	12	12
NIH_3T3	10	FogBank wopg	0.867877	0.788235	67	5	1	0	12	12
NIH_3T3	10	Schnitzcells	0.00689788	0.0191083	3	77	77	0	0	0
NIH_3T3	10	Frlbm level sets	0.00564884	0.0211268	3	62	77	0	0	0
NIH_3T3	10	Marker-Controlled Watershed	0.421252	0.505747	44	7	4	0	32	32
NIH_Breast_Epithelial_Cells	1	CellProfiler	0.460194	0.567568	63	15	20	0	13	13
NIH_Breast_Epithelial_Cells	1	CellTracer	0.211855	0.251208	52	111	36	0	8	8
NIH_Breast_Epithelial_Cells	1	FogBank	0.688011	0.67	67	4	0	0	29	29
NIH_Breast_Epithelial_Cells	1	FogBank wopg	0.633926	0.603306	73	25	5	0	18	18
NIH_Breast_Epithelial_Cells	1	Schnitzcells	0.00613109	0.0282258	7	152	89	0	0	0
NIH_Breast_Epithelial_Cells	1	Frlbm level sets	0.00294952	0.00561798	1	82	87	0	8	8
NIH_Breast_Epithelial_Cells	1	Marker-Controlled Watershed	0.324748	0.133803	19	46	11	0	66	66
NIH_Breast_Epithelial_Cells	2	CellProfiler	0.48404	0.628571	66	9	17	0	13	13
NIH_Breast_Epithelial_Cells	2	CellTracer	0.248408	0.30198	61	106	31	0	4	4
NIH_Breast_Epithelial_Cells	2	FogBank	0.680155	0.68	68	4	2	0	26	26
NIH_Breast_Epithelial_Cells	2	FogBank wopg	0.652928	0.683761	80	21	6	0	10	10
NIH_Breast_Epithelial_Cells	2	Schnitzcells	0.00289709	0.0263158	4	56	90	0	2	2
NIH_Breast_Epithelial_Cells	2	Frlbm level sets	0.00272538	0.00571429	1	79	86	0	9	9
NIH_Breast_Epithelial_Cells	2	Marker-Controlled Watershed	0.354329	0.161972	23	46	9	0	64	64
NIH_Breast_Epithelial_Cells	3	CellProfiler	0.455782	0.557522	63	17	22	0	11	11
NIH_Breast_Epithelial_Cells	3	CellTracer	0.221616	0.25	53	116	41	0	2	2
NIH_Breast_Epithelial_Cells	3	FogBank	0.63951	0.605769	63	8	1	0	32	32
NIH_Breast_Epithelial_Cells	3	FogBank wopg	0.629592	0.604839	75	28	7	0	14	14
NIH_Breast_Epithelial_Cells	3	Schnitzcells	0.00175789	0.0220588	3	40	93	0	0	0
NIH_Breast_Epithelial_Cells	3	Frlbm level sets	0.00280894	0.00568182	1	80	86	0	9	9
NIH_Breast_Epithelial_Cells	3	Marker-Controlled Watershed	0.360517	0.172662	24	43	8	0	64	64
NIH_Breast_Epithelial_Cells	4	CellProfiler	0.446824	0.605263	69	18	22	0	5	5
NIH_Breast_Epithelial_Cells	4	CellTracer	0.212746	0.256039	53	111	39	0	4	4
NIH_Breast_Epithelial_Cells	4	FogBank	0.673333	0.602041	59	2	1	0	36	36
NIH_Breast_Epithelial_Cells	4	FogBank wopg	0.661382	0.633929	71	16	3	0	22	22
NIH_Breast_Epithelial_Cells	4	Schnitzcells	0.0022553	0.013986	2	47	92	0	2	2
NIH_Breast_Epithelial_Cells	4	Frlbm level sets	0.00298062	0.0110497	2	85	87	0	7	7
NIH_Breast_Epithelial_Cells	4	Marker-Controlled Watershed	0.261928	0.143836	21	50	15	0	60	60
NIH_Breast_Epithelial_Cells	5	CellProfiler	0.437089	0.566372	64	17	22	0	10	10
NIH_Breast_Epithelial_Cells	5	CellTracer	0.223486	0.259434	55	116	39	0	2	2
NIH_Breast_Epithelial_Cells	5	FogBank	0.664022	0.653465	66	5	3	0	27	27
NIH_Breast_Epithelial_Cells	5	FogBank wopg	0.651346	0.686957	79	19	4	0	13	13
NIH_Breast_Epithelial_Cells	5	Schnitzcells	0.00560463	0.0346821	6	77	86	0	4	4
NIH_Breast_Epithelial_Cells	5	Frlbm level sets	0.00340188	0.00555556	1	84	85	0	10	10
NIH_Breast_Epithelial_Cells	5	Marker-Controlled Watershed	0.262009	0.153846	22	47	14	0	60	60
NIH_Breast_Epithelial_Cells	6	CellProfiler	0.434737	0.62963	68	12	18	0	10	10
NIH_Breast_Epithelial_Cells	6	CellTracer	0.211126	0.252336	54	118	38	0	4	4
NIH_Breast_Epithelial_Cells	6	FogBank	0.68209	0.683168	69	5	3	0	24	24
NIH_Breast_Epithelial_Cells	6	FogBank wopg	0.664818	0.684211	78	18	4	0	14	14
NIH_Breast_Epithelial_Cells	6	Schnitzcells	0.0115768	0.044	11	154	82	0	3	3
NIH_Breast_Epithelial_Cells	6	Frlbm level sets	0.00328231	0.00546448	1	87	85	0	10	10
NIH_Breast_Epithelial_Cells	6	Marker-Controlled Watershed	0.321928	0.122302	17	43	12	0	67	67
NIH_Breast_Epithelial_Cells	7	CellProfiler	0.422779	0.589286	66	16	18	0	12	12
NIH_Breast_Epithelial_Cells	7	CellTracer	0.213934	0.31	62	104	32	0	2	2
NIH_Breast_Epithelial_Cells	7	FogBank	0.659424	0.666667	68	6	2	0	26	26
NIH_Breast_Epithelial_Cells	7	FogBank wopg	0.653698	0.649573	76	21	4	0	16	16
NIH_Breast_Epithelial_Cells	7	Schnitzcells	0.00719528	0.0533981	11	110	85	0	0	0
NIH_Breast_Epithelial_Cells	7	Frlbm level sets	0.00358368	0.00540541	1	89	85	0	10	10
NIH_Breast_Epithelial_Cells	7	Marker-Controlled Watershed	0.266633	0.110345	16	49	12	0	68	68
NIH_Breast_Epithelial_Cells	8	CellProfiler	0.385255	0.578947	66	18	18	0	12	12
NIH_Breast_Epithelial_Cells	8	CellTracer	0.219337	0.276699	57	110	35	0	4	4
NIH_Breast_Epithelial_Cells	8	FogBank	0.653768	0.71875	69	0	1	0	26	26
NIH_Breast_Epithelial_Cells	8	FogBank wopg	0.655659	0.586777	71	25	7	0	18	18
NIH_Breast_Epithelial_Cells	8	Schnitzcells	0.00354232	0.0320513	5	60	91	0	0	0
NIH_Breast_Epithelial_Cells	8	Frlbm level sets	0.00335412	0.00558659	1	83	85	0	10	10
NIH_Breast_Epithelial_Cells	8	Marker-Controlled Watershed	0.270922	0.126667	19	54	13	0	64	64
NIH_Breast_Epithelial_Cells	9	CellProfiler	0.407278	0.607477	65	11	17	0	14	14
NIH_Breast_Epithelial_Cells	9	CellTracer	0.230285	0.257009	55	118	37	0	4	4
NIH_Breast_Epithelial_Cells	9	FogBank	0.684993	0.62	62	4	2	0	32	32
NIH_Breast_Epithelial_Cells	9	FogBank wopg	0.65335	0.6	72	24	6	0	18	18
NIH_Breast_Epithelial_Cells	9	Schnitzcells	0.00243716	0.0405405	6	52	90	0	0	0
NIH_Breast_Epithelial_Cells	9	Frlbm level sets	0.00356693	0.00529101	1	93	85	0	10	10
NIH_Breast_Epithelial_Cells	9	Marker-Controlled Watershed	0.283045	0.119718	17	46	10	0	69	69
NIH_Breast_Epithelial_Cells	10	CellProfiler	0.381747	0.504274	59	21	19	0	18	18
NIH_Breast_Epithelial_Cells	10	CellTracer	0.219757	0.24537	53	120	38	0	5	5
NIH_Breast_Epithelial_Cells	10	FogBank	0.665962	0.617647	63	6	2	0	31	31
NIH_Breast_Epithelial_Cells	10	FogBank wopg	0.649756	0.552	69	29	7	0	20	20
NIH_Breast_Epithelial_Cells	10	Schnitzcells	0.000531614	0.0153846	2	34	94	0	0	0
NIH_Breast_Epithelial_Cells	10	Frlbm level sets	0.00359113	0.00529101	1	93	85	0	10	10
NIH_Breast_Epithelial_Cells	10	Marker-Controlled Watershed	0.24776	0.124183	19	57	15	0	62	62
NIH_Breast_Epithelial_Cells	11	CellProfiler	0.399594	0.547826	63	19	17	0	16	16
NIH_Breast_Epithelial_Cells	11	CellTracer	0.213798	0.254717	54	116	36	0	6	6
NIH_Breast_Epithelial_Cells	11	FogBank	0.680554	0.63	63	4	0	0	33	33
NIH_Breast_Epithelial_Cells	11	FogBank wopg	0.668669	0.623932	73	21	5	0	18	18
NIH_Breast_Epithelial_Cells	11	Schnitzcells	0.00159206	0.016	2	29	94	0	0	0
NIH_Breast_Epithelial_Cells	11	Frlbm level sets	0.00364149	0.00531915	1	92	84	0	11	11
NIH_Breast_Epithelial_Cells	11	Marker-Controlled Watershed	0.299582	0.130137	19	50	14	0	63	63
NIH_Breast_Epithelial_Cells	12	CellProfiler	0.399448	0.605505	66	13	18	0	12	12
NIH_Breast_Epithelial_Cells	12	CellTracer	0.22804	0.248869	55	125	35	0	6	6
NIH_Breast_Epithelial_Cells	12	FogBank	0.646176	0.60396	61	5	3	0	32	32
NIH_Breast_Epithelial_Cells	12	FogBank wopg	0.635784	0.59322	70	22	8	0	18	18
NIH_Breast_Epithelial_Cells	12	Schnitzcells	0.00144791	0.047619	6	30	90	0	0	0
NIH_Breast_Epithelial_Cells	12	Frlbm level sets	0.00349605	0.0108108	2	89	87	0	7	7
NIH_Breast_Epithelial_Cells	12	Marker-Controlled Watershed	0.2989	0.0897436	14	60	16	0	66	66
NIH_Breast_Epithelial_Cells	13	CellProfiler	0.412956	0.641509	68	10	18	0	10	10
NIH_Breast_Epithelial_Cells	13	CellTracer	0.231979	0.246637	55	127	34	0	7	7
NIH_Breast_Epithelial_Cells	13	FogBank	0.638295	0.707071	70	3	1	0	25	25
NIH_Breast_Epithelial_Cells	13	FogBank wopg	0.637048	0.591667	71	24	7	0	18	18
NIH_Breast_Epithelial_Cells	13	Schnitzcells	0.00119645	0.023622	3	31	93	0	0	0
NIH_Breast_Epithelial_Cells	13	Frlbm level sets	0.00355341	0.0164835	3	86	86	0	7	7
NIH_Breast_Epithelial_Cells	13	Marker-Controlled Watershed	0.28542	0.0903226	14	59	17	0	65	65
NIH_Breast_Epithelial_Cells	14	CellProfiler	0.423038	0.692308	72	8	16	0	8	8
NIH_Breast_Epithelial_Cells	14	CellTracer	0.232509	0.292079	59	106	30	0	7	7
NIH_Breast_Epithelial_Cells	14	FogBank	0.635591	0.63	63	4	1	0	32	32
NIH_Breast_Epithelial_Cells	14	FogBank wopg	0.642059	0.621849	74	23	8	0	14	14
NIH_Breast_Epithelial_Cells	14	Schnitzcells	0.00243642	0.0387597	5	33	91	0	0	0
NIH_Breast_Epithelial_Cells	14	Frlbm level sets	0.00354983	0.016129	3	90	86	0	7	7
NIH_Breast_Epithelial_Cells	14	Marker-Controlled Watershed	0.315834	0.2	29	49	11	0	56	56
NIH_Breast_Epithelial_Cells	15	CellProfiler	0.384679	0.642202	70	13	18	0	8	8
NIH_Breast_Epithelial_Cells	15	CellTracer	0.206232	0.270531	56	111	31	0	9	9
NIH_Breast_Epithelial_Cells	15	FogBank	0.609952	0.598039	61	6	2	0	33	33
NIH_Breast_Epithelial_Cells	15	FogBank wopg	0.626469	0.581967	71	26	9	0	16	16
NIH_Breast_Epithelial_Cells	15	Schnitzcells	0.00234955	0.0551181	7	31	89	0	0	0
NIH_Breast_Epithelial_Cells	15	Frlbm level sets	0.00343828	0.0223464	4	83	85	0	7	7
NIH_Breast_Epithelial_Cells	15	Marker-Controlled Watershed	0.343877	0.13986	20	47	14	0	62	62
NIH_Breast_Epithelial_Cells	16	CellProfiler	0.422469	0.673077	70	8	15	0	11	11
NIH_Breast_Epithelial_Cells	16	CellTracer	0.198372	0.225225	50	126	38	0	8	8
NIH_Breast_Epithelial_Cells	16	FogBank	0.623841	0.683673	67	2	2	0	27	27
NIH_Breast_Epithelial_Cells	16	FogBank wopg	0.616567	0.581967	71	26	7	0	18	18
NIH_Breast_Epithelial_Cells	16	Schnitzcells	0.0011265	0.0243902	3	27	93	0	0	0
NIH_Breast_Epithelial_Cells	16	Frlbm level sets	0.00346801	0.0165746	3	85	86	0	7	7
NIH_Breast_Epithelial_Cells	16	Marker-Controlled Watershed	0.19279	0.169014	24	46	20	0	52	52
NIH_Breast_Epithelial_Cells	17	CellProfiler	0.431145	0.583333	63	12	17	0	16	16
NIH_Breast_Epithelial_Cells	17	CellTracer	0.215334	0.273585	58	116	30	0	8	8
NIH_Breast_Epithelial_Cells	17	FogBank	0.640954	0.663366	67	5	3	0	26	26
NIH_Breast_Epithelial_Cells	17	FogBank wopg	0.663071	0.628319	71	17	5	0	20	20
NIH_Breast_Epithelial_Cells	17	Schnitzcells	0.00107656	0.0241935	3	28	93	0	0	0
NIH_Breast_Epithelial_Cells	17	Frlbm level sets	0.00327491	0.0159574	3	92	89	0	4	4
NIH_Breast_Epithelial_Cells	17	Marker-Controlled Watershed	0.205442	0.178571	25	44	18	0	53	53
NIH_Breast_Epithelial_Cells	18	CellProfiler	0.429098	0.616071	69	16	17	0	10	10
NIH_Breast_Epithelial_Cells	18	CellTracer	0.188752	0.252294	55	122	35	0	6	6
NIH_Breast_Epithelial_Cells	18	FogBank	0.610808	0.693878	68	2	2	0	26	26
NIH_Breast_Epithelial_Cells	18	FogBank wopg	0.63067	0.618644	73	22	5	0	18	18
NIH_Breast_Epithelial_Cells	18	Schnitzcells	0.000314518	0.00813008	1	27	95	0	0	0
NIH_Breast_Epithelial_Cells	18	Frlbm level sets	0.00334809	0.0215054	4	90	87	0	5	5
NIH_Breast_Epithelial_Cells	18	Marker-Controlled Watershed	0.291129	0.14094	21	53	9	0	66	66
NIH_Breast_Epithelial_Cells	19	CellProfiler	0.431161	0.591304	68	19	18	0	10	10
NIH_Breast_Epithelial_Cells	19	CellTracer	0.220438	0.231818	51	124	35	0	10	10
NIH_Breast_Epithelial_Cells	19	FogBank	0.674698	0.712871	72	5	1	0	23	23
NIH_Breast_Epithelial_Cells	19	FogBank wopg	0.654682	0.714286	80	16	4	0	12	12
NIH_Breast_Epithelial_Cells	19	Schnitzcells	0.000673227	0.008	1	29	95	0	0	0
NIH_Breast_Epithelial_Cells	19	Frlbm level sets	0.00309785	0.0163043	3	88	88	0	5	5
NIH_Breast_Epithelial_Cells	19	Marker-Controlled Watershed	0.269156	0.0855263	13	56	14	0	69	69
NIH_Breast_Epithelial_Cells	20	CellProfiler	0.419499	0.6	69	19	19	0	8	8
NIH_Breast_Epithelial_Cells	20	CellTracer	0.219988	0.25	53	116	37	0	6	6
NIH_Breast_Epithelial_Cells	20	FogBank	0.643031	0.69697	69	3	2	0	25	25
NIH_Breast_Epithelial_Cells	20	FogBank wopg	0.631215	0.666667	76	18	4	0	16	16
NIH_Breast_Epithelial_Cells	20	Schnitzcells	0.00108159	0.0155039	2	33	94	0	0	0
NIH_Breast_Epithelial_Cells	20	Frlbm level sets	0.0030797	0.0154639	3	98	88	0	5	5
NIH_Breast_Epithelial_Cells	20	Marker-Controlled Watershed	0.229809	0.106383	15	45	14	0	67	67
NIH_Breast_Epithelial_Cells	21	CellProfiler	0.428122	0.584071	66	17	17	0	13	13
NIH_Breast_Epithelial_Cells	21	CellTracer	0.212131	0.275701	59	118	33	0	4	4
NIH_Breast_Epithelial_Cells	21	FogBank	0.616542	0.663366	67	5	3	0	26	26
NIH_Breast_Epithelial_Cells	21	FogBank wopg	0.628091	0.601695	71	22	5	0	20	20
NIH_Breast_Epithelial_Cells	21	Schnitzcells	0.00115176	0.0234375	3	32	93	0	0	0
NIH_Breast_Epithelial_Cells	21	Frlbm level sets	0.00308948	0.0157068	3	95	88	0	5	5
NIH_Breast_Epithelial_Cells	21	Marker-Controlled Watershed	0.325081	0.141892	21	52	16	0	59	59
NIH_Breast_Epithelial_Cells	22	CellProfiler	0.435247	0.594595	66	15	21	0	9	9
NIH_Breast_Epithelial_Cells	22	CellTracer	0.208466	0.257009	55	118	37	0	4	4
NIH_Breast_Epithelial_Cells	22	FogBank	0.612389	0.676768	67	3	2	0	27	27
NIH_Breast_Epithelial_Cells	22	FogBank wopg	0.621852	0.631579	72	18	2	0	22	22
NIH_Breast_Epithelial_Cells	22	Schnitzcells	0.000874792	0.0151515	2	36	94	0	0	0
NIH_Breast_Epithelial_Cells	22	Frlbm level sets	0.00321697	0.0208333	4	96	88	0	4	4
NIH_Breast_Epithelial_Cells	22	Marker-Controlled Watershed	0.299712	0.174825	25	47	12	0	59	59
NIH_Breast_Epithelial_Cells	23	CellProfiler	0.429341	0.638095	67	9	17	0	12	12
NIH_Breast_Epithelial_Cells	23	CellTracer	0.214542	0.235556	53	129	41	0	2	2
NIH_Breast_Epithelial_Cells	23	FogBank	0.626226	0.637255	65	6	1	0	30	30
NIH_Breast_Epithelial_Cells	23	FogBank wopg	0.630638	0.651786	73	16	5	0	18	18
NIH_Breast_Epithelial_Cells	23	Schnitzcells	0.00534065	0.019802	4	106	92	0	0	0
NIH_Breast_Epithelial_Cells	23	Frlbm level sets	0.00321645	0.019802	4	106	87	0	5	5
NIH_Breast_Epithelial_Cells	23	Marker-Controlled Watershed	0.321412	0.218045	29	37	12	0	55	55
NIH_Breast_Epithelial_Cells	24	CellProfiler	0.43119	0.567568	63	15	18	0	15	15
NIH_Breast_Epithelial_Cells	24	CellTracer	0.204459	0.283654	59	112	35	0	2	2
NIH_Breast_Epithelial_Cells	24	FogBank	0.626112	0.633663	64	5	3	0	29	29
NIH_Breast_Epithelial_Cells	24	FogBank wopg	0.635822	0.682243	73	11	3	0	20	20
NIH_Breast_Epithelial_Cells	24	Schnitzcells	0.000826601	0.00826446	1	25	95	0	0	0
NIH_Breast_Epithelial_Cells	24	Frlbm level sets	0.00315809	0.0153061	3	100	88	0	5	5
NIH_Breast_Epithelial_Cells	24	Marker-Controlled Watershed	0.265508	0.133333	18	39	12	0	66	66
NIH_Breast_Epithelial_Cells	25	CellProfiler	0.420563	0.521368	61	21	21	0	14	14
NIH_Breast_Epithelial_Cells	25	CellTracer	0.20914	0.243243	54	126	40	0	2	2
NIH_Breast_Epithelial_Cells	25	FogBank	0.631995	0.683168	69	5	3	0	24	24
NIH_Breast_Epithelial_Cells	25	FogBank wopg	0.613661	0.640351	73	18	5	0	18	18
NIH_Breast_Epithelial_Cells	25	Schnitzcells	0.0022106	0.0140845	2	46	94	0	0	0
NIH_Breast_Epithelial_Cells	25	Frlbm level sets	0.00290752	0.0157895	3	94	88	0	5	5
NIH_Breast_Epithelial_Cells	25	Marker-Controlled Watershed	0.26565	0.152174	21	42	14	0	61	61
NIH_Breast_Epithelial_Cells	26	CellProfiler	0.427487	0.552632	63	18	17	0	16	16
NIH_Breast_Epithelial_Cells	26	CellTracer	0.19674	0.233184	52	127	42	0	2	2
NIH_Breast_Epithelial_Cells	26	FogBank	0.675787	0.676768	67	3	2	0	27	27
NIH_Breast_Epithelial_Cells	26	FogBank wopg	0.632297	0.705357	79	16	5	0	12	12
NIH_Breast_Epithelial_Cells	26	Schnitzcells	0.000423275	0	0	33	96	0	0	0
NIH_Breast_Epithelial_Cells	26	Frlbm level sets	0.00296047	0.0157895	3	94	89	0	4	4
NIH_Breast_Epithelial_Cells	26	Marker-Controlled Watershed	0.278654	0.142857	21	51	15	0	60	60
NIH_Breast_Epithelial_Cells	27	CellProfiler	0.434302	0.609091	67	14	16	0	13	13
NIH_Breast_Epithelial_Cells	27	CellTracer	0.232167	0.268868	57	116	37	0	2	2
NIH_Breast_Epithelial_Cells	27	FogBank	0.612777	0.704082	69	2	1	0	26	26
NIH_Breast_Epithelial_Cells	27	FogBank wopg	0.637077	0.657895	75	18	5	0	16	16
NIH_Breast_Epithelial_Cells	27	Schnitzcells	0.00523651	0.0366972	8	122	88	0	0	0
NIH_Breast_Epithelial_Cells	27	Frlbm level sets	0.00291693	0.0152284	3	101	88	0	5	5
NIH_Breast_Epithelial_Cells	27	Marker-Controlled Watershed	0.241222	0.131579	20	56	17	0	59	59
NIH_Breast_Epithelial_Cells	28	CellProfiler	0.422768	0.543103	63	20	16	0	17	17
NIH_Breast_Epithelial_Cells	28	CellTracer	0.203417	0.293839	62	115	34	0	0	0
NIH_Breast_Epithelial_Cells	28	FogBank	0.643002	0.676768	67	3	2	0	27	27
NIH_Breast_Epithelial_Cells	28	FogBank wopg	0.638377	0.654867	74	17	6	0	16	16
NIH_Breast_Epithelial_Cells	28	Schnitzcells	0.000560622	0	0	25	96	0	0	0
NIH_Breast_Epithelial_Cells	28	Frlbm level sets	0.00310701	0.0150754	3	103	88	0	5	5
NIH_Breast_Epithelial_Cells	28	Marker-Controlled Watershed	0.343179	0.178571	25	44	11	0	60	60
NIH_Breast_Epithelial_Cells	29	CellProfiler	0.440514	0.5625	63	16	15	0	18	18
NIH_Breast_Epithelial_Cells	29	CellTracer	0.200669	0.267281	58	121	38	0	0	0
NIH_Breast_Epithelial_Cells	29	FogBank	0.571487	0.650485	67	7	3	0	26	26
NIH_Breast_Epithelial_Cells	29	FogBank wopg	0.626258	0.698276	81	20	7	0	8	8
NIH_Breast_Epithelial_Cells	29	Schnitzcells	0.000645035	0	0	40	96	0	0	0
NIH_Breast_Epithelial_Cells	29	Frlbm level sets	0.00309227	0.0153846	3	99	88	0	5	5
NIH_Breast_Epithelial_Cells	29	Marker-Controlled Watershed	0.322576	0.114094	17	53	15	0	64	64
NIH_Breast_Epithelial_Cells	30	CellProfiler	0.451287	0.559633	61	13	16	0	19	19
NIH_Breast_Epithelial_Cells	30	CellTracer	0.218383	0.294118	60	108	32	0	4	4
NIH_Breast_Epithelial_Cells	30	FogBank	0.639247	0.74	74	4	3	0	19	19
NIH_Breast_Epithelial_Cells	30	FogBank wopg	0.644674	0.638655	76	23	6	0	14	14
NIH_Breast_Epithelial_Cells	30	Schnitzcells	0.0033077	0.0266667	4	54	92	0	0	0
NIH_Breast_Epithelial_Cells	30	Frlbm level sets	0.00297476	0.0153846	3	99	88	0	5	5
NIH_Breast_Epithelial_Cells	30	Marker-Controlled Watershed	0.255873	0.118056	17	48	19	0	60	60
NIH_Breast_Epithelial_Cells	31	CellProfiler	0.459772	0.547009	64	19	20	0	14	14
NIH_Breast_Epithelial_Cells	31	CellTracer	0.222879	0.288557	58	103	32	0	8	8
NIH_Breast_Epithelial_Cells	31	FogBank	0.630468	0.660194	68	5	3	0	27	27
NIH_Breast_Epithelial_Cells	31	FogBank wopg	0.646897	0.655172	76	18	7	0	15	15
NIH_Breast_Epithelial_Cells	31	Schnitzcells	0.00185555	0.017341	3	75	95	0	0	0
NIH_Breast_Epithelial_Cells	31	Frlbm level sets	0.0028408	0.00534759	1	89	89	0	8	8
NIH_Breast_Epithelial_Cells	31	Marker-Controlled Watershed	0.315367	0.133803	19	44	9	0	70	70
NIH_Breast_Epithelial_Cells	32	CellProfiler	0.460366	0.556522	64	17	20	0	14	14
NIH_Breast_Epithelial_Cells	32	CellTracer	0.216501	0.257143	54	112	38	0	6	6
NIH_Breast_Epithelial_Cells	32	FogBank	0.6159	0.68	68	2	1	0	29	29
NIH_Breast_Epithelial_Cells	32	FogBank wopg	0.65182	0.719298	82	16	4	0	12	12
NIH_Breast_Epithelial_Cells	32	Schnitzcells	0.00167144	0.00671141	1	51	95	0	2	2
NIH_Breast_Epithelial_Cells	32	Frlbm level sets	0.00274529	0.00543478	1	86	90	0	7	7
NIH_Breast_Epithelial_Cells	32	Marker-Controlled Watershed	0.262084	0.116438	17	48	13	0	68	68
NIH_Breast_Epithelial_Cells	33	CellProfiler	0.459151	0.554545	61	12	20	0	17	17
NIH_Breast_Epithelial_Cells	33	CellTracer	0.197904	0.271028	58	116	38	0	2	2
NIH_Breast_Epithelial_Cells	33	FogBank	0.633855	0.621359	64	5	1	0	33	33
NIH_Breast_Epithelial_Cells	33	FogBank wopg	0.637296	0.677686	82	23	6	0	10	10
NIH_Breast_Epithelial_Cells	33	Schnitzcells	0.000596115	0	0	56	98	0	0	0
NIH_Breast_Epithelial_Cells	33	Frlbm level sets	0.00291612	0.00526316	1	92	89	0	8	8
NIH_Breast_Epithelial_Cells	33	Marker-Controlled Watershed	0.295323	0.110345	16	47	15	0	67	67
NIH_Breast_Epithelial_Cells	34	CellProfiler	0.453751	0.6	66	12	15	0	17	17
NIH_Breast_Epithelial_Cells	34	CellTracer	0.216846	0.25	55	122	37	0	6	6
NIH_Breast_Epithelial_Cells	34	FogBank	0.619881	0.634615	66	6	3	0	29	29
NIH_Breast_Epithelial_Cells	34	FogBank wopg	0.628513	0.692308	81	19	5	0	12	12
NIH_Breast_Epithelial_Cells	34	Schnitzcells	0.00374398	0.0222222	4	82	94	0	0	0
NIH_Breast_Epithelial_Cells	34	Frlbm level sets	0.00293682	0.0102564	2	97	90	0	6	6
NIH_Breast_Epithelial_Cells	34	Marker-Controlled Watershed	0.296579	0.13986	20	45	13	0	65	65
NIH_Breast_Epithelial_Cells	35	CellProfiler	0.419805	0.584071	66	15	16	0	16	16
NIH_Breast_Epithelial_Cells	35	CellTracer	0.2102	0.239631	52	119	42	0	4	4
NIH_Breast_Epithelial_Cells	35	FogBank	0.63825	0.679612	70	5	2	0	26	26
NIH_Breast_Epithelial_Cells	35	FogBank wopg	0.616393	0.58871	73	26	11	0	14	14
NIH_Breast_Epithelial_Cells	35	Schnitzcells	0.0016923	0.030303	4	34	94	0	0	0
NIH_Breast_Epithelial_Cells	35	Frlbm level sets	0.00337183	0.0146341	3	107	91	0	4	4
NIH_Breast_Epithelial_Cells	35	Marker-Controlled Watershed	0.283688	0.126761	18	44	13	0	67	67
NIH_Breast_Epithelial_Cells	36	CellProfiler	0.416615	0.577586	67	18	19	0	12	12
NIH_Breast_Epithelial_Cells	36	CellTracer	0.226243	0.260664	55	113	39	0	4	4
NIH_Breast_Epithelial_Cells	36	FogBank	0.558881	0.603774	64	8	3	0	31	31
NIH_Breast_Epithelial_Cells	36	FogBank wopg	0.573774	0.584615	76	32	12	0	10	10
NIH_Breast_Epithelial_Cells	36	Schnitzcells	0.000998455	0	0	46	98	0	0	0
NIH_Breast_Epithelial_Cells	36	Frlbm level sets	0.00311001	0.00966184	2	109	91	0	5	5
NIH_Breast_Epithelial_Cells	36	Marker-Controlled Watershed	0.259808	0.108108	16	50	16	0	66	66
NIH_Breast_Epithelial_Cells	37	CellProfiler	0.406398	0.594828	69	18	17	0	12	12
NIH_Breast_Epithelial_Cells	37	CellTracer	0.204234	0.230769	51	123	45	0	2	2
NIH_Breast_Epithelial_Cells	37	FogBank	0.61981	0.673077	70	6	3	0	25	25
NIH_Breast_Epithelial_Cells	37	FogBank wopg	0.580427	0.628099	76	23	6	0	16	16
NIH_Breast_Epithelial_Cells	37	Schnitzcells	0.00136897	0.0153846	2	32	96	0	0	0
NIH_Breast_Epithelial_Cells	37	Frlbm level sets	0.00325199	0.01	2	102	91	0	5	5
NIH_Breast_Epithelial_Cells	37	Marker-Controlled Watershed	0.227992	0.150685	22	48	13	0	63	63
NIH_Breast_Epithelial_Cells	38	CellProfiler	0.386663	0.527559	67	29	21	0	10	10
NIH_Breast_Epithelial_Cells	38	CellTracer	0.200911	0.221239	50	128	42	0	6	6
NIH_Breast_Epithelial_Cells	38	FogBank	0.578202	0.588785	63	9	3	0	32	32
NIH_Breast_Epithelial_Cells	38	FogBank wopg	0.582724	0.563492	71	28	10	0	17	17
NIH_Breast_Epithelial_Cells	38	Schnitzcells	0.00169345	0.0136054	2	49	96	0	0	0
NIH_Breast_Epithelial_Cells	38	Frlbm level sets	0.00314062	0.0101523	2	99	92	0	4	4
NIH_Breast_Epithelial_Cells	38	Marker-Controlled Watershed	0.23693	0.114094	17	51	22	0	59	59
NIH_Breast_Epithelial_Cells	39	CellProfiler	0.383408	0.561983	68	23	20	0	10	10
NIH_Breast_Epithelial_Cells	39	CellTracer	0.201401	0.23348	53	129	39	0	6	6
NIH_Breast_Epithelial_Cells	39	FogBank	0.622882	0.598131	64	9	4	0	30	30
NIH_Breast_Epithelial_Cells	39	FogBank wopg	0.595896	0.609756	75	25	7	0	16	16
NIH_Breast_Epithelial_Cells	39	Schnitzcells	0.00202636	0.00609756	1	66	97	0	0	0
NIH_Breast_Epithelial_Cells	39	Frlbm level sets	0.00324208	0.015	3	102	91	0	4	4
NIH_Breast_Epithelial_Cells	39	Marker-Controlled Watershed	0.310894	0.118421	18	54	18	0	62	62
NIH_Breast_Epithelial_Cells	40	CellProfiler	0.392072	0.560976	69	25	21	0	8	8
NIH_Breast_Epithelial_Cells	40	CellTracer	0.207394	0.277778	60	118	36	0	2	2
NIH_Breast_Epithelial_Cells	40	FogBank	0.601022	0.656863	67	4	2	0	29	29
NIH_Breast_Epithelial_Cells	40	FogBank wopg	0.582728	0.595238	75	28	13	0	10	10
NIH_Breast_Epithelial_Cells	40	Schnitzcells	0.000586858	0.00694444	1	46	97	0	0	0
NIH_Breast_Epithelial_Cells	40	Frlbm level sets	0.00365735	0.00970874	2	108	92	0	4	4
NIH_Breast_Epithelial_Cells	40	Marker-Controlled Watershed	0.309333	0.168831	26	56	18	0	54	54
NIH_Breast_Epithelial_Cells	41	CellProfiler	0.397346	0.588235	70	21	18	0	10	10
NIH_Breast_Epithelial_Cells	41	CellTracer	0.20946	0.280374	60	116	34	0	4	4
NIH_Breast_Epithelial_Cells	41	FogBank	0.589035	0.590476	62	7	2	0	34	34
NIH_Breast_Epithelial_Cells	41	FogBank wopg	0.588089	0.604651	78	31	9	0	11	11
NIH_Breast_Epithelial_Cells	41	Schnitzcells	0.00149655	0.0328947	5	54	93	0	0	0
NIH_Breast_Epithelial_Cells	41	Frlbm level sets	0.00311568	0.0148515	3	104	91	0	4	4
NIH_Breast_Epithelial_Cells	41	Marker-Controlled Watershed	0.312313	0.182482	25	39	10	0	63	63
NIH_Breast_Epithelial_Cells	42	CellProfiler	0.40143	0.596639	71	21	19	0	8	8
NIH_Breast_Epithelial_Cells	42	CellTracer	0.202336	0.285714	60	112	32	0	6	6
NIH_Breast_Epithelial_Cells	42	FogBank	0.604843	0.572816	59	5	2	0	37	37
NIH_Breast_Epithelial_Cells	42	FogBank wopg	0.592931	0.595238	75	28	7	0	16	16
NIH_Breast_Epithelial_Cells	42	Schnitzcells	0.000827018	0.00787402	1	29	97	0	0	0
NIH_Breast_Epithelial_Cells	42	Frlbm level sets	0.0032625	0.00490196	1	106	91	0	6	6
NIH_Breast_Epithelial_Cells	42	Marker-Controlled Watershed	0.298115	0.174194	27	57	11	0	60	60
NIH_Breast_Epithelial_Cells	43	CellProfiler	0.407501	0.630252	75	21	15	0	8	8
NIH_Breast_Epithelial_Cells	43	CellTracer	0.186779	0.242424	56	133	40	0	2	2
NIH_Breast_Epithelial_Cells	43	FogBank	0.592077	0.546296	59	10	3	0	36	36
NIH_Breast_Epithelial_Cells	43	FogBank wopg	0.573338	0.607692	79	32	11	0	8	8
NIH_Breast_Epithelial_Cells	43	Schnitzcells	0.000695677	0	0	38	98	0	0	0
NIH_Breast_Epithelial_Cells	43	Frlbm level sets	0.00284566	0.00487805	1	107	93	0	4	4
NIH_Breast_Epithelial_Cells	43	Marker-Controlled Watershed	0.296437	0.0958904	14	48	13	0	71	71
NIH_Breast_Epithelial_Cells	44	CellProfiler	0.429117	0.62931	73	18	15	0	10	10
NIH_Breast_Epithelial_Cells	44	CellTracer	0.202508	0.320388	66	108	30	0	2	2
NIH_Breast_Epithelial_Cells	44	FogBank	0.586907	0.6	63	7	2	0	33	33
NIH_Breast_Epithelial_Cells	44	FogBank wopg	0.569718	0.551181	70	29	11	0	17	17
NIH_Breast_Epithelial_Cells	44	Schnitzcells	0.000203806	0.00840336	1	21	97	0	0	0
NIH_Breast_Epithelial_Cells	44	Frlbm level sets	0.00317819	0.0147783	3	105	93	0	2	2
NIH_Breast_Epithelial_Cells	44	Marker-Controlled Watershed	0.273562	0.155405	23	50	16	0	59	59
NIH_Breast_Epithelial_Cells	45	CellProfiler	0.375456	0.568	71	27	17	0	10	10
NIH_Breast_Epithelial_Cells	45	CellTracer	0.185985	0.258065	56	119	40	0	2	2
NIH_Breast_Epithelial_Cells	45	FogBank	0.644356	0.637255	65	4	2	0	31	31
NIH_Breast_Epithelial_Cells	45	FogBank wopg	0.58223	0.553846	72	32	9	0	17	17
NIH_Breast_Epithelial_Cells	45	Schnitzcells	0.00182631	0.00625	1	62	97	0	0	0
NIH_Breast_Epithelial_Cells	45	Frlbm level sets	0.00294584	0.0147059	3	106	93	0	2	2
NIH_Breast_Epithelial_Cells	45	Marker-Controlled Watershed	0.285829	0.103896	16	56	16	0	66	66
NIH_Breast_Epithelial_Cells	46	CellProfiler	0.392207	0.603306	73	23	17	0	8	8
NIH_Breast_Epithelial_Cells	46	CellTracer	0.181933	0.260465	56	117	38	0	4	4
NIH_Breast_Epithelial_Cells	46	FogBank	0.628974	0.673077	70	6	1	0	27	27
NIH_Breast_Epithelial_Cells	46	FogBank wopg	0.614499	0.622047	79	29	8	0	11	11
NIH_Breast_Epithelial_Cells	46	Schnitzcells	-0.000285131	0	0	33	98	0	0	0
NIH_Breast_Epithelial_Cells	46	Frlbm level sets	0.00306433	0.0142857	3	112	93	0	2	2
NIH_Breast_Epithelial_Cells	46	Marker-Controlled Watershed	0.28886	0.0980392	15	55	14	0	69	69
NIH_Breast_Epithelial_Cells	47	CellProfiler	0.413952	0.583333	70	22	17	0	11	11
NIH_Breast_Epithelial_Cells	47	CellTracer	0.197759	0.242152	54	125	40	0	4	4
NIH_Breast_Epithelial_Cells	47	FogBank	0.635527	0.666667	70	7	4	0	24	24
NIH_Breast_Epithelial_Cells	47	FogBank wopg	0.597628	0.610687	80	33	10	0	8	8
NIH_Breast_Epithelial_Cells	47	Schnitzcells	0.000984273	0.00714286	1	42	97	0	0	0
NIH_Breast_Epithelial_Cells	47	Frlbm level sets	0.00305374	0.0147783	3	105	93	0	2	2
NIH_Breast_Epithelial_Cells	47	Marker-Controlled Watershed	0.266066	0.125828	19	53	14	0	65	65
NIH_Breast_Epithelial_Cells	48	CellProfiler	0.404066	0.569106	70	25	17	0	11	11
NIH_Breast_Epithelial_Cells	48	CellTracer	0.188213	0.264151	56	114	36	0	6	6
NIH_Breast_Epithelial_Cells	48	FogBank	0.621031	0.663462	69	6	3	0	26	26
NIH_Breast_Epithelial_Cells	48	FogBank wopg	0.600395	0.604839	75	26	8	0	15	15
NIH_Breast_Epithelial_Cells	48	Schnitzcells	0.000610759	0.00775194	1	31	97	0	0	0
NIH_Breast_Epithelial_Cells	48	Frlbm level sets	0.00301294	0.0149254	3	103	93	0	2	2
NIH_Breast_Epithelial_Cells	48	Marker-Controlled Watershed	0.313491	0.141892	21	50	13	0	64	64
NIH_Breast_Epithelial_Cells	49	CellProfiler	0.413313	0.528	66	27	17	0	15	15
NIH_Breast_Epithelial_Cells	49	CellTracer	0.187274	0.214953	46	116	39	0	13	13
NIH_Breast_Epithelial_Cells	49	FogBank	0.632654	0.686869	68	1	1	0	29	29
NIH_Breast_Epithelial_Cells	49	FogBank wopg	0.56738	0.633588	83	33	9	0	6	6
NIH_Breast_Epithelial_Cells	49	Schnitzcells	5.01148e-06	0	0	19	98	0	0	0
NIH_Breast_Epithelial_Cells	49	Frlbm level sets	0.00282518	0.0199005	4	103	92	0	2	2
NIH_Breast_Epithelial_Cells	49	Marker-Controlled Watershed	0.287756	0.103226	16	57	13	0	69	69
NIH_Breast_Epithelial_Cells	50	CellProfiler	0.41077	0.528	66	27	20	0	12	12
NIH_Breast_Epithelial_Cells	50	CellTracer	0.182658	0.244444	55	127	43	0	0	0
NIH_Breast_Epithelial_Cells	50	FogBank	0.625981	0.673077	70	6	3	0	25	25
NIH_Breast_Epithelial_Cells	50	FogBank wopg	0.63301	0.68595	83	23	7	0	8	8
NIH_Breast_Epithelial_Cells	50	Schnitzcells	0.00101311	0.0314961	4	29	94	0	0	0
NIH_Breast_Epithelial_Cells	50	Frlbm level sets	0.00309119	0.0194175	4	108	92	0	2	2
NIH_Breast_Epithelial_Cells	50	Marker-Controlled Watershed	0.358863	0.173333	26	52	14	0	58	58
NIH_Breast_Epithelial_Cells	51	CellProfiler	0.390368	0.595041	72	23	20	0	6	6
NIH_Breast_Epithelial_Cells	51	CellTracer	0.194522	0.247706	54	120	40	0	4	4
NIH_Breast_Epithelial_Cells	51	FogBank	0.618434	0.666667	68	4	2	0	28	28
NIH_Breast_Epithelial_Cells	51	FogBank wopg	0.60527	0.6	78	32	11	0	9	9
NIH_Breast_Epithelial_Cells	51	Schnitzcells	0.00139307	0.025641	3	19	93	0	2	2
NIH_Breast_Epithelial_Cells	51	Frlbm level sets	0.00280335	0.0203046	4	99	92	0	2	2
NIH_Breast_Epithelial_Cells	51	Marker-Controlled Watershed	0.28986	0.13245	20	53	11	0	67	67
NIH_Breast_Epithelial_Cells	52	CellProfiler	0.392978	0.6	72	22	15	0	11	11
NIH_Breast_Epithelial_Cells	52	CellTracer	0.187947	0.266355	57	116	37	0	4	4
NIH_Breast_Epithelial_Cells	52	FogBank	0.624038	0.686275	70	4	1	0	27	27
NIH_Breast_Epithelial_Cells	52	FogBank wopg	0.606392	0.626984	79	28	8	0	11	11
NIH_Breast_Epithelial_Cells	52	Schnitzcells	0.00378374	0.0342857	6	77	92	0	0	0
NIH_Breast_Epithelial_Cells	52	Frlbm level sets	0.00286389	0.0204082	4	98	92	0	2	2
NIH_Breast_Epithelial_Cells	52	Marker-Controlled Watershed	0.251523	0.0833333	13	58	13	0	72	72
NIH_Breast_Epithelial_Cells	53	CellProfiler	0.38344	0.637931	74	18	14	0	10	10
NIH_Breast_Epithelial_Cells	53	CellTracer	0.174814	0.225664	51	128	42	0	5	5
NIH_Breast_Epithelial_Cells	53	FogBank	0.632171	0.735294	75	4	2	0	21	21
NIH_Breast_Epithelial_Cells	53	FogBank wopg	0.609013	0.632	79	27	8	0	11	11
NIH_Breast_Epithelial_Cells	53	Schnitzcells	0.00323354	0.0308642	5	64	93	0	0	0
NIH_Breast_Epithelial_Cells	53	Frlbm level sets	0.00272512	0.0201005	4	101	92	0	2	2
NIH_Breast_Epithelial_Cells	53	Marker-Controlled Watershed	0.263708	0.0884354	13	49	15	0	70	70
NIH_Breast_Epithelial_Cells	54	CellProfiler	0.423016	0.669565	77	17	15	0	6	6
NIH_Breast_Epithelial_Cells	54	CellTracer	0.166979	0.270642	59	120	37	0	2	2
NIH_Breast_Epithelial_Cells	54	FogBank	0.64591	0.762376	77	3	1	0	20	20
NIH_Breast_Epithelial_Cells	54	FogBank wopg	0.581757	0.691057	85	25	8	0	5	5
NIH_Breast_Epithelial_Cells	54	Schnitzcells	0.00149197	0.027972	4	45	94	0	0	0
NIH_Breast_Epithelial_Cells	54	Frlbm level sets	0.00293082	0.020202	4	100	92	0	2	2
NIH_Breast_Epithelial_Cells	54	Marker-Controlled Watershed	0.311823	0.147059	20	38	11	0	67	67
NIH_Breast_Epithelial_Cells	55	CellProfiler	0.413823	0.631579	72	16	14	0	12	12
NIH_Breast_Epithelial_Cells	55	CellTracer	0.199018	0.247664	53	116	39	0	6	6
NIH_Breast_Epithelial_Cells	55	FogBank	0.648722	0.73	73	2	1	0	24	24
NIH_Breast_Epithelial_Cells	55	FogBank wopg	0.586658	0.625	80	30	9	0	9	9
NIH_Breast_Epithelial_Cells	55	Schnitzcells	0.000364319	0.00869565	1	17	97	0	0	0
NIH_Breast_Epithelial_Cells	55	Frlbm level sets	0.00272765	0.021978	4	84	92	0	2	2
NIH_Breast_Epithelial_Cells	55	Marker-Controlled Watershed	0.234392	0.147651	22	51	21	0	55	55
NIH_Breast_Epithelial_Cells	56	CellProfiler	0.415965	0.59322	70	20	19	0	9	9
NIH_Breast_Epithelial_Cells	56	CellTracer	0.170639	0.243119	53	120	37	0	8	8
NIH_Breast_Epithelial_Cells	56	FogBank	0.651045	0.682243	73	9	5	0	20	20
NIH_Breast_Epithelial_Cells	56	FogBank wopg	0.574367	0.629032	78	26	8	0	12	12
NIH_Breast_Epithelial_Cells	56	Schnitzcells	0.000756385	0.0168067	2	21	96	0	0	0
NIH_Breast_Epithelial_Cells	56	Frlbm level sets	0.00274081	0.0213904	4	89	92	0	2	2
NIH_Breast_Epithelial_Cells	56	Marker-Controlled Watershed	0.272817	0.113333	17	52	16	0	65	65
NIH_Breast_Epithelial_Cells	57	CellProfiler	0.396091	0.580645	72	26	17	0	9	9
NIH_Breast_Epithelial_Cells	57	CellTracer	0.171943	0.259091	57	122	39	0	2	2
NIH_Breast_Epithelial_Cells	57	FogBank	0.669747	0.740385	77	6	2	0	19	19
NIH_Breast_Epithelial_Cells	57	FogBank wopg	0.587357	0.603053	79	33	8	0	11	11
NIH_Breast_Epithelial_Cells	57	Schnitzcells	0.00172651	0.030303	4	34	94	0	0	0
NIH_Breast_Epithelial_Cells	57	Frlbm level sets	0.00284142	0.0259067	5	95	91	0	2	2
NIH_Breast_Epithelial_Cells	57	Marker-Controlled Watershed	0.266143	0.144737	22	54	16	0	60	60
NIH_Breast_Epithelial_Cells	58	CellProfiler	0.4186	0.637168	72	15	16	0	10	10
NIH_Breast_Epithelial_Cells	58	CellTracer	0.163254	0.210744	51	144	45	0	2	2
NIH_Breast_Epithelial_Cells	58	FogBank	0.608839	0.72381	76	7	4	0	18	18
NIH_Breast_Epithelial_Cells	58	FogBank wopg	0.588914	0.627907	81	31	9	0	8	8
NIH_Breast_Epithelial_Cells	58	Schnitzcells	0.000220562	0.0166667	2	22	96	0	0	0
NIH_Breast_Epithelial_Cells	58	Frlbm level sets	0.00270084	0.0259067	5	95	91	0	2	2
NIH_Breast_Epithelial_Cells	58	Marker-Controlled Watershed	0.247317	0.112676	16	44	10	0	72	72
NIH_Breast_Epithelial_Cells	59	CellProfiler	0.41406	0.626087	72	17	18	0	8	8
NIH_Breast_Epithelial_Cells	59	CellTracer	0.180727	0.20332	49	143	43	0	6	6
NIH_Breast_Epithelial_Cells	59	FogBank	0.628788	0.707547	75	8	4	0	19	19
NIH_Breast_Epithelial_Cells	59	FogBank wopg	0.601894	0.59542	78	33	10	0	10	10
NIH_Breast_Epithelial_Cells	59	Schnitzcells	7.18398e-05	0.00909091	1	12	97	0	0	0
NIH_Breast_Epithelial_Cells	59	Frlbm level sets	0.0024972	0.0268817	5	88	91	0	2	2
NIH_Breast_Epithelial_Cells	59	Marker-Controlled Watershed	0.306366	0.111111	16	46	12	0	70	70
NIH_Breast_Epithelial_Cells	46	fogbank_2_seg	0.614981	0.950194	0.550459	60	11	5	0	33
NIH_Breast_Epithelial_Cells	46	schnitzseg_bacillus	0.00254949	0.051902	0.0110497	2	83	96	0	0
NIH_Breast_Epithelial_Cells	46	schnitzseg_ecoli	-0.000285131	0.0160261	0	0	33	98	0	0
NIH_Breast_Epithelial_Cells	46	frlbm_seg	0.00306433	0.0817512	0.0142857	3	112	93	0	2
NIH_Breast_Epithelial_Cells	46	marker_watershed_seg	0.00859883	0.0458163	0.0914634	15	66	79	0	4
NIH_Breast_Epithelial_Cells	47	CellProfiler_seg	0.413952	0.81087	0.583333	70	22	17	0	11
NIH_Breast_Epithelial_Cells	47	CellTracer_seg	0.197759	0.737105	0.242152	54	125	40	0	4
NIH_Breast_Epithelial_Cells	47	fogbank_seg	0.635527	0.951945	0.666667	70	7	4	0	24
NIH_Breast_Epithelial_Cells	47	fogbank_2_seg	0.668362	0.953697	0.637255	65	4	2	0	31
NIH_Breast_Epithelial_Cells	47	schnitzseg_bacillus	0.00173565	0.0439015	0.00555556	1	82	97	0	0
NIH_Breast_Epithelial_Cells	47	schnitzseg_ecoli	0.000984273	0.0328068	0.00714286	1	42	97	0	0
NIH_Breast_Epithelial_Cells	47	frlbm_seg	0.00305374	0.0813641	0.0147783	3	105	93	0	2
NIH_Breast_Epithelial_Cells	47	marker_watershed_seg	0.0160942	0.121693	0.0935673	16	73	72	0	10
NIH_Breast_Epithelial_Cells	48	CellProfiler_seg	0.404066	0.812153	0.569106	70	25	17	0	11
NIH_Breast_Epithelial_Cells	48	CellTracer_seg	0.188213	0.729321	0.264151	56	114	36	0	6
NIH_Breast_Epithelial_Cells	48	fogbank_seg	0.621031	0.94869	0.663462	69	6	3	0	26
NIH_Breast_Epithelial_Cells	48	fogbank_2_seg	0.647598	0.950176	0.644231	67	6	2	0	29
NIH_Breast_Epithelial_Cells	48	schnitzseg_bacillus	0.00134728	0.0307619	0	0	62	98	0	0
NIH_Breast_Epithelial_Cells	48	schnitzseg_ecoli	0.000610759	0.0242495	0.00775194	1	31	97	0	0
NIH_Breast_Epithelial_Cells	48	frlbm_seg	0.00301294	0.0769783	0.0149254	3	103	93	0	2
NIH_Breast_Epithelial_Cells	48	marker_watershed_seg	0.0100842	0.117127	0.0925926	15	64	77	0	6
NIH_Breast_Epithelial_Cells	49	CellProfiler_seg	0.413313	0.806538	0.528	66	27	17	0	15
NIH_Breast_Epithelial_Cells	49	CellTracer_seg	0.187274	0.7278	0.214953	46	116	39	0	13
NIH_Breast_Epithelial_Cells	49	fogbank_seg	0.632654	0.944819	0.686869	68	1	1	0	29
NIH_Breast_Epithelial_Cells	49	fogbank_2_seg	0.643766	0.945393	0.643564	65	3	2	0	31
NIH_Breast_Epithelial_Cells	49	schnitzseg_bacillus	0.000957349	0.0231051	0	0	68	98	0	0
NIH_Breast_Epithelial_Cells	49	schnitzseg_ecoli	5.01148e-06	0.0127998	0	0	19	98	0	0
NIH_Breast_Epithelial_Cells	49	frlbm_seg	0.00282518	0.0771156	0.0199005	4	103	92	0	2
NIH_Breast_Epithelial_Cells	49	marker_watershed_seg	0.00657501	0.0830371	0.0848485	14	67	82	0	2
NIH_Breast_Epithelial_Cells	50	CellProfiler_seg	0.41077	0.809709	0.528	66	27	20	0	12
NIH_Breast_Epithelial_Cells	50	CellTracer_seg	0.182658	0.720606	0.244444	55	127	43	0	0
NIH_Breast_Epithelial_Cells	50	fogbank_seg	0.625981	0.949466	0.673077	70	6	3	0	25
NIH_Breast_Epithelial_Cells	50	fogbank_2_seg	0.646234	0.949691	0.64486	69	9	5	0	24
NIH_Breast_Epithelial_Cells	50	schnitzseg_bacillus	0.00132713	0.0243697	0.0134228	2	51	96	0	0
NIH_Breast_Epithelial_Cells	50	schnitzseg_ecoli	0.00101311	0.025513	0.0314961	4	29	94	0	0
NIH_Breast_Epithelial_Cells	50	frlbm_seg	0.00309119	0.0794451	0.0194175	4	108	92	0	2
NIH_Breast_Epithelial_Cells	50	marker_watershed_seg	0.00902652	0.154117	0.104294	17	65	79	0	2
NIH_Breast_Epithelial_Cells	51	CellProfiler_seg	0.390368	0.802466	0.595041	72	23	20	0	6
NIH_Breast_Epithelial_Cells	51	CellTracer_seg	0.194522	0.730999	0.247706	54	120	40	0	4
NIH_Breast_Epithelial_Cells	51	fogbank_seg	0.618434	0.952009	0.666667	68	4	2	0	28
NIH_Breast_Epithelial_Cells	51	fogbank_2_seg	0.57793	0.950202	0.566038	60	8	6	0	32
NIH_Breast_Epithelial_Cells	51	schnitzseg_bacillus	0.000748401	0.0171952	0.00694444	1	46	97	0	0
NIH_Breast_Epithelial_Cells	51	schnitzseg_ecoli	0.00139307	0.0162761	0.025641	3	19	93	0	2
NIH_Breast_Epithelial_Cells	51	frlbm_seg	0.00280335	0.0774262	0.0203046	4	99	92	0	2
NIH_Breast_Epithelial_Cells	51	marker_watershed_seg	0.0165511	0.178596	0.118343	20	71	72	0	6
NIH_Breast_Epithelial_Cells	52	CellProfiler_seg	0.392978	0.798938	0.6	72	22	15	0	11
NIH_Breast_Epithelial_Cells	52	CellTracer_seg	0.187947	0.721486	0.266355	57	116	37	0	4
NIH_Breast_Epithelial_Cells	52	fogbank_seg	0.624038	0.943974	0.686275	70	4	1	0	27
NIH_Breast_Epithelial_Cells	52	fogbank_2_seg	0.622733	0.944303	0.637255	65	4	1	0	32
NIH_Breast_Epithelial_Cells	52	schnitzseg_bacillus	0.00238432	0.0466824	0.0171429	3	77	95	0	0
NIH_Breast_Epithelial_Cells	52	schnitzseg_ecoli	0.00378374	0.0800368	0.0342857	6	77	92	0	0
NIH_Breast_Epithelial_Cells	52	frlbm_seg	0.00286389	0.0754922	0.0204082	4	98	92	0	2
NIH_Breast_Epithelial_Cells	52	marker_watershed_seg	0.0148248	0.11386	0.0988372	17	74	73	0	8
NIH_Breast_Epithelial_Cells	53	CellProfiler_seg	0.38344	0.806536	0.637931	74	18	14	0	10
NIH_Breast_Epithelial_Cells	53	CellTracer_seg	0.174814	0.723191	0.225664	51	128	42	0	5
NIH_Breast_Epithelial_Cells	53	fogbank_seg	0.632171	0.949391	0.735294	75	4	2	0	21
NIH_Breast_Epithelial_Cells	53	fogbank_2_seg	0.610311	0.948262	0.623762	63	3	5	0	30
NIH_Breast_Epithelial_Cells	53	schnitzseg_bacillus	0.00333308	0.0572033	0.0366492	7	93	91	0	0
NIH_Breast_Epithelial_Cells	53	schnitzseg_ecoli	0.00323354	0.0592074	0.0308642	5	64	93	0	0
NIH_Breast_Epithelial_Cells	53	frlbm_seg	0.00272512	0.0737658	0.0201005	4	101	92	0	2
NIH_Breast_Epithelial_Cells	53	marker_watershed_seg	0.0174567	0.0946809	0.130435	21	63	69	0	8
NIH_Breast_Epithelial_Cells	54	CellProfiler_seg	0.423016	0.807304	0.669565	77	17	15	0	6
NIH_Breast_Epithelial_Cells	54	CellTracer_seg	0.166979	0.706706	0.270642	59	120	37	0	2
NIH_Breast_Epithelial_Cells	54	fogbank_seg	0.64591	0.947405	0.762376	77	3	1	0	20
NIH_Breast_Epithelial_Cells	54	fogbank_2_seg	0.60559	0.945434	0.666667	68	4	3	0	27
NIH_Breast_Epithelial_Cells	54	schnitzseg_bacillus	0.00126042	0.0262181	0.013245	2	53	96	0	0
NIH_Breast_Epithelial_Cells	54	schnitzseg_ecoli	0.00149197	0.0445145	0.027972	4	45	94	0	0
NIH_Breast_Epithelial_Cells	54	frlbm_seg	0.00293082	0.0731689	0.020202	4	100	92	0	2
NIH_Breast_Epithelial_Cells	54	marker_watershed_seg	0.0162577	0.0919265	0.120253	19	60	69	0	10
NIH_Breast_Epithelial_Cells	55	CellProfiler_seg	0.413823	0.811673	0.631579	72	16	14	0	12
NIH_Breast_Epithelial_Cells	55	CellTracer_seg	0.199018	0.729608	0.247664	53	116	39	0	6
NIH_Breast_Epithelial_Cells	55	fogbank_seg	0.648722	0.945379	0.73	73	2	1	0	24
NIH_Breast_Epithelial_Cells	55	fogbank_2_seg	0.646112	0.945131	0.656863	67	4	3	0	28
NIH_Breast_Epithelial_Cells	55	schnitzseg_bacillus	0.00169562	0.0536579	0.00555556	1	82	97	0	0
NIH_Breast_Epithelial_Cells	55	schnitzseg_ecoli	0.000364319	0.0130192	0.00869565	1	17	97	0	0
NIH_Breast_Epithelial_Cells	55	frlbm_seg	0.00272765	0.0692045	0.021978	4	84	92	0	2
NIH_Breast_Epithelial_Cells	55	marker_watershed_seg	0.00982236	0.050386	0.0931677	15	63	81	0	2
NIH_Breast_Epithelial_Cells	56	CellProfiler_seg	0.415965	0.814291	0.59322	70	20	19	0	9
NIH_Breast_Epithelial_Cells	56	CellTracer_seg	0.170639	0.713916	0.243119	53	120	37	0	8
NIH_Breast_Epithelial_Cells	56	fogbank_seg	0.651045	0.950833	0.682243	73	9	5	0	20
NIH_Breast_Epithelial_Cells	56	fogbank_2_seg	0.629785	0.949543	0.679612	70	5	3	0	25
NIH_Breast_Epithelial_Cells	56	schnitzseg_bacillus	0.00100184	0.0226896	0.0142857	2	42	96	0	0
NIH_Breast_Epithelial_Cells	56	schnitzseg_ecoli	0.000756385	0.0191109	0.0168067	2	21	96	0	0
NIH_Breast_Epithelial_Cells	56	frlbm_seg	0.00274081	0.0684507	0.0213904	4	89	92	0	2
NIH_Breast_Epithelial_Cells	56	marker_watershed_seg	0.0091058	0.0538456	0.0792683	13	66	82	0	3
NIH_Breast_Epithelial_Cells	57	CellProfiler_seg	0.396091	0.802612	0.580645	72	26	17	0	9
NIH_Breast_Epithelial_Cells	57	CellTracer_seg	0.171943	0.718067	0.259091	57	122	39	0	2
NIH_Breast_Epithelial_Cells	57	fogbank_seg	0.669747	0.947245	0.740385	77	6	2	0	19
NIH_Breast_Epithelial_Cells	57	fogbank_2_seg	0.657104	0.946565	0.657143	69	7	4	0	25
NIH_Breast_Epithelial_Cells	57	schnitzseg_bacillus	0.00278105	0.0531443	0.011236	2	80	96	0	0
NIH_Breast_Epithelial_Cells	57	schnitzseg_ecoli	0.00172651	0.0352668	0.030303	4	34	94	0	0
NIH_Breast_Epithelial_Cells	57	frlbm_seg	0.00284142	0.0697199	0.0259067	5	95	91	0	2
NIH_Breast_Epithelial_Cells	57	marker_watershed_seg	0.0094275	0.0951064	0.0882353	15	72	79	0	4
NIH_Breast_Epithelial_Cells	58	CellProfiler_seg	0.4186	0.809648	0.637168	72	15	16	0	10
NIH_Breast_Epithelial_Cells	58	CellTracer_seg	0.163254	0.719445	0.210744	51	144	45	0	2
NIH_Breast_Epithelial_Cells	58	fogbank_seg	0.608839	0.949499	0.72381	76	7	4	0	18
NIH_Breast_Epithelial_Cells	58	fogbank_2_seg	0.6047	0.949011	0.644231	67	6	5	0	26
NIH_Breast_Epithelial_Cells	58	schnitzseg_bacillus	0.00217778	0.0508622	0.0218579	4	85	94	0	0
NIH_Breast_Epithelial_Cells	58	schnitzseg_ecoli	0.000220562	0.0158852	0.0166667	2	22	96	0	0
NIH_Breast_Epithelial_Cells	58	frlbm_seg	0.00270084	0.0680556	0.0259067	5	95	91	0	2
NIH_Breast_Epithelial_Cells	58	marker_watershed_seg	0.00635754	0.123364	0.0939597	14	51	82	0	2
NIH_Breast_Epithelial_Cells	59	CellProfiler_seg	0.41406	0.811534	0.626087	72	17	18	0	8
NIH_Breast_Epithelial_Cells	59	CellTracer_seg	0.180727	0.729798	0.20332	49	143	43	0	6
NIH_Breast_Epithelial_Cells	59	fogbank_seg	0.628788	0.954728	0.707547	75	8	4	0	19
NIH_Breast_Epithelial_Cells	59	fogbank_2_seg	0.583175	0.952457	0.59633	65	11	6	0	27
NIH_Breast_Epithelial_Cells	59	schnitzseg_bacillus	0.00422533	0.0786397	0.00930233	2	117	96	0	0
NIH_Breast_Epithelial_Cells	59	schnitzseg_ecoli	7.18398e-05	0.00904291	0.00909091	1	12	97	0	0
NIH_Breast_Epithelial_Cells	59	frlbm_seg	0.0024972	0.0624808	0.0268817	5	88	91	0	2
NIH_Breast_Epithelial_Cells	59	marker_watershed_seg	0.0118881	0.0830931	0.105263	16	54	77	0	5
